# Supplementary material for: Short-Term Mortality in Patients with Heart Failure at the End-of-Life Stages: Hades Study
Source: J Clin Med. 2022 Apr 19;11(9):2280. doi: 10.3390/jcm11092280 (PMC9101156; doi:10.3390/jcm11092280)
Supplement: Supplementary file 1 [file jcm-11-02280-s001.zip]

Archive with 1 entries (1 files):
- jcm-1664610-supplementary.pdf
